# Supplementary material for: Luminescent Properties of Phosphonate Ester-Supported Neodymium(III) Nitrate and Chloride Complexes
Source: Molecules. 2022 Dec 21;28(1):48. doi: 10.3390/molecules28010048 (PMC9822372; doi:10.3390/molecules28010048)
Supplement: Supplementary file 1 [file molecules-28-00048-s001.zip]

Archive with 1 entries (1 files):
- molecules-2092638-supplementary.pdf
